# Supplementary material for: Socioeconomic inequalities in children’s weight, height and BMI trajectories in Norway
Source: Sci Rep. 2021 Mar 2;11:4979. doi: 10.1038/s41598-021-84615-w (PMC7925535; doi:10.1038/s41598-021-84615-w)
Supplement: Supplementary file 1 — Supplementary Information. [file 41598_2021_84615_MOESM1_ESM.xlsx]

## Sheet: Title page
	Socioeconomic inequalities in children’s weight, height and BMI trajectories in Norway
	1Teferi Mekonnen*, 2Eleni Papadopoulou, 3Onyebuchi A. Arah, 2Anne Lise Brantsæter, 1Nanna Lien, 1Mekdes K Gebremariam
	1Department of Nutrition, Institute of Basic Medical Sciences, Faculty of Medicine, University of Oslo, Norway
	2Department of Environmental Exposure and Epidemiology, Norwegian Institute of Public Health, Norway
	3Department of Epidemiology and Department of Statistics, University of California, Los Angeles (UCLA), USA
	*Corresponding author Teferi Mekonnen, email (t.m.yitayew@medisin.uio.no)
	Supplementary files

## Sheet: Supplementary Table S1
Supplementary Table S1: Anthropometric characteristics of study participants by measurement points
Measurement Time points	Age(days)	Weight(Kilograms)	Height(Centimeters)
	Mean (standard deviation)	Mean (standard deviation)	Mean (standard deviation)
1	43,8 (5,3)	5,0 (0,7)	56,8 (2,3)
2	96,7 (9,8)	6,4 (0,8)	62,1 (2,5)
3	177,5 (14,3)	8,0 (1,0)	67,9 (2,5)
4	246,0 (25,6))	8,8 (1,1)	71,3 (2,8)
5	370,1 (18,0)	10,0 (1,1)	76,5 (2,7)
6	488,2 (38,7)	10,9 (1,2)	80,7 (3,1)
7	774,6 (62,1)	13,0 (1,6)	88,6 (6,5)
8	1101,5 (44,2)	15,1 (1,8)	96,4 (4,0)
9	1898,5 (104,7)	20,0 (2,8)	113,1 (5,2)
10	2601,5 (69,0)	25,2 (4,0)	126,0 (5,5)
11	2966,5 (52,4)	28,4 (4,7)	132,2 (5,9)

## Sheet: Supplementary Table S2.
Supplementary Table S2: Correlation of the measured and predicted weight and height
Age (in years )	Measured mean height in centimeters	Predicted mean height in centimeter	Pearson correlation	Concordance correlation(rho)	95% CIs of concordance (rho)	Measured mean weight(kg)	Predicted mean weight (kilo grams)	Pearson correlation	Concordance correlation(rho)	95% CIs of concordance (rho)
2	88.2	87.9	0.97	0.97	0,968-0,969	12.81	12.59	0.92	0.91	0,902-0,907
3	96.7	96.1	0.94	0.93	0,927-0,930	15.08	15.06	0.91	0.91	0,910-0,914
4	106.9	103.6	0.9	0.77	0,701-0,846	18.48	17.51	0.86	0.81	0,729-0,889
5	112.2	110.8	0.94	0.91	0,908-0,912	19.64	19.96	0.94	0.94	0,934-0,938
6	118.6	117.9	0.93	0.92	0,917-0,93	22.06	22.41	0.95	0.95	0,942-0,951
7	125.8	125.1	0.97	0.96	0,956-0,957	25.06	24.86	0.98	0,9,8	0,976-0,977
8	132	132.2	0.98	0.97	0,973-0,974	28.24	27.3	0.98	0.97	0,073-0,975

## Sheet: Supplementary Table S3.
Supplementary Table S3: Prevalence of childhood overweight (OW) /obesity (OB) across different ages in study participants (n=59,927)
SEP indicators		% of OW/OB at 2 years	% of OW/OB at 3 years	% of OW/OB at 4 years	% of OW/OB at 5 years	% of OW/OB at 6 years	% of OW/OB at 7 years	% of OW/OB at 8 years
Maternal	Low	6.4	12.53	18.03	19.41	16.03	10.95	6.9
educational status	Medium	5.28	11.25	16.81	18.35	14.95	9.93	5.62
	High	4.89	9.54	14.46	15.96	12.83	8.24	4.39
Paternal	Low	6.23	12.53	18.25	18.85	16.45	11.27	6.91
educational status	Medium	5.18	10.65	15.97	17.34	13.95	9.24	5.08
	High	4.64	9.38	14.19	15.58	12.49	7.79	4.18
Maternal income	below mean income	5.84	11.83	17.35	18.75	15.39	10.3	6.16
	greater than/equal to mean income	4.95	10.04	15.14	16.76	13.52	8.89	4.85
Paternal income	below mean income	6.26	12.41	17.92	19.35	15.94	10.95	6.49
	greater than/equal to mean income	5.13	10.54	15.84	17.34	14.07	9.18	5.26
Overall		5.52	11.18	16.55	18.03	14.71	9.79	5.68

## Sheet: Supplementary Table S4.
Supplementary Table S4: Associations between maternal and paternal socioeconomic position and child weight, weight gain velocity, height, and BMI among children from birth to age 8 years
	Maternal educational status (n= 59,927 )						Maternal income(n=59,927 )			Paternal educational status ( n= 59,927 )						Paternal income
	Low			Medium			below mean income			Low			Medium			below mean income
Weight	(n= 18,149 (30,29%)			(n=25,758(42,98%)			(n= 38,129(63,63 %)			(n= 27,197(45,38 %)			(n= 17,407(29,05 %)			(n= 20,504(34,21 %)
	beta	(95%CI)		beta	(95%CI)		beta	(95%CI)		beta	(95%CI)		beta	(95%CI)		beta	(95%CI)
Overall	-10.18	-23.28	2.91	-12.42	-23.92	-0.91	-16.19	-26.43	-5.95	-13.39	-24.96	-1.83	-13.87	-26.22	-1.52	-17.46	-27.37	-7.56
By age ( in months)
1	-7.79	-20.84	5.27	-11.01	-22.48	0.46	-16,6*	-26.82	-6.39	-9.56	-21.1	1.97	-12.27	-24.58	0.04	-17,1*	-26.93	-7.17
2	-5.39	-18.46	7.68	-9.6	-21.09	1.89	-17,0*	-27.25	-6.79	-5.74	-17.29	5.81	-10.67	-23	1.66	-16,6*	-26.53	-6.75
3	-2.99	-16.14	10.16	-8.2	-19.75	3.36	-17,4*	-27.72	-7.14	-1.91	-13.53	9.71	-9.06	-21.47	3.34	-16,2*	-26.18	-6.28
6	4.2	-9.52	17.92	-3.98	-16.04	8.09	-18,7*	-29.41	-7.93	9.57	-2.55	21,7	-4.26	-17.21	8.69	-15,0*	-25.38	-4.62
9	11.4	-3.36	26.14	0.24	-12.72	13.21	-19,9*	-31.46	-8.37	21,1*	8.03	34.09	0.55	-13.37	14.47	-13,8*	-24.92	-2.61
12	18,6*	2.44	34.72	4.46	-9.73	18.66	-21,2*	-33.8	-8.52	32,5*	18.28	46.8	5.35	-9.88	20.59	-12,5*	-24.74	-0,3
18	33,0*	13.27	52.66	12,9	-4.43	30.24	-23,6*	-39.07	-8.22	55,5*	38.1	72.91	14.97	-3.63	33.57	-10.07	-24.96	4.82
24	47,4*	23.46	71.24	21,3*	0.32	42.37	-26,1*	-44.84	-7.41	78,5*	57.36	99.57	24,6*	2.01	47.15	-7.61	-25.65	10.44
36	76,1*	42.91	109.31	38,2*	8.99	67.46	-31,1*	-57,1	-5.09	124,4*	95.07	153.73	43,8*	12.44	75.17	-2.68	-27.75	22.39
48	104,9*	61.81	147.94	55,1*	17.18	93.03	-36,1*	-69,8	-2.33	170,3*	132.29	208.37	63,0*	22.34	103.72	2.25	-30.26	34.76
60	133,6*	80.46	186.81	72,0*	25.15	118.82	-41.03	-82,7	0.63	216,3*	169.29	263.24	82,3*	32,0	132.51	7.18	-32.97	47.32
72	162,4*	98.98	225.82	88,9*	33.01	144.72	-46,0	-95,7	3.69	262,2*	206.17	318.22	101,5*	41.55	161.41	12.11	-35.77	59.98
84	191,2*	117.43	264.91	105,8*	40.79	170.7	-50.97	-108.75	6.81	308,1*	242.98	373.26	120,7*	51.02	190.39	17.04	-38.63	72.7
96	219,9*	135.82	304.04	122,6*	48.54	196.71	-55.94	-121.85	9.97	354,1*	279.76	428.35	139,9*	60.44	219.42	21.96	-41.53	85.45
Weight velocity	(n= 18,149(30,29%)			(n=25,758(42,98%)			(n= 38,129(63, 63 %)			(n= 27,197(45, 38 %)			(n= 17,407(29, 05 %)			(n=20,504 (34,21 %)
	beta	(95%CI)		beta	(95%CI)		beta	(95%CI)		beta	(95%CI)		beta	(95%CI)		beta	(95%CI)
over all	1.61	-0.64	3.86	0.47	-1,50	2.45	-1.41	-3.17	0.35	3.14	1.15	5.13	0.86	-1.27	2.98	-0.44	-2.14	1.26
By age ( in months)
1	1.62	-0.6	3.83	0.49	-1.46	2.44	-1.39	-3.13	0.34	3,2*	1.2	5.11	0.87	-1.22	2.96	-0.43	-2.11	1.24
2	1.63	-0.55	3.81	0.5	-1.42	2.42	-1.37	-3.08	0.33	3,2*	1.24	5.09	0.88	-1.18	2.94	-0.43	-2.07	1.22
3	1.64	-0.5	3.79	0.51	-1.37	2.4	-1.35	-3.03	0.33	3,2*	1.28	5.07	0.89	-1.13	2.92	-0.42	-2.04	1.21
6	1.68	-0.37	3.72	0.55	-1.25	2.35	-1.29	-2.89	0.31	3,2*	1.4	5.02	0.93	-1	2.86	-0.39	-1.94	1.16
9	1.71	-0.24	3.67	0.59	-1.13	2.31	-1.22	-2.75	0.3	3,3*	1.52	4.97	0.97	-0.88	2.81	-0.36	-1.84	1.11
12	1.75	-0.12	3.61	0.63	-1.02	2.27	-1.16	-2.62	0.3	3,3*	1.63	4.93	1,0	-0.76	2.77	-0.34	-1.75	1.08
18	1,8*	0,1	3.54	0.7	-0.81	2.21	-1.04	-2.38	0.31	3,4*	1.83	4.87	1.08	-0.54	2.7	-0.28	-1.58	1.02
24	1,9*	0.28	3,5	0.78	-0.64	2.19	-0.91	-2.17	0.35	3,4*	2	4.85	1.15	-0.37	2.67	-0.23	-1.45	0.99
36	2,0*	0.48	3.57	0.93	-0.43	2.28	-0.66	-1.87	0.55	3,6*	2.2	4.93	1,3	-0.16	2.76	-0.13	-1.3	1.05
48	2,2*	0.47	3.86	1.08	-0.41	2.56	-0.41	-1.73	0.92	3,7*	2.21	5,2	1.45	-0.15	3.04	-0.02	-1.3	1.26
60	2,3*	0,3	4.31	1.23	-0.54	2.99	-0.15	-1.72	1.42	3,9*	2.07	5.62	1.59	-0,3	3.49	0.09	-1.43	1,6
72	2,5*	0.03	4.87	1.38	-1.75	3.51	0,1	-1.8	1.99	4,0*	1.85	6.13	1.74	-0.55	4.03	0.19	-1.64	2.02
84	2.59	-0.31	5.48	1.53	-1.02	4.07	0.35	-1.92	2.62	4,1*	1.57	6.69	1.89	-0.85	4.62	0,3	-1.89	2.49
96	2.73	-0.67	6.13	1.68	-1.32	4.67	0,6	-2.06	3.27	4,3*	1.26	7.28	2.03	-1.18	5.25	0,4	-2.17	2.98
Height	(n= 18,149 (30,29%)			(n=25,758(42,98%)			(n= 38,129(63,63%)			(n= 27,197(45,38%)			(n= 17,407(29,05%)			(n= 20,504(34,21%)
	beta	(95%CI)		beta	(95%CI)		beta	(95%CI)		beta	(95%CI)		beta	(95%CI)		beta	(95%CI)
over all	-0.06	-0.13	0,00	-0.03	-0.09	0.03	-0.08	-0.13	-0.03	-0.02	-0.08	0.04	0,00	-0.07	0.06	-0.1	-0.15	-0.05
By age ( in months)
1	-0.06	-0.13	0,00	-0.03	-0.09	0.03	-0,08*	-0.14	-0.03	-0.02	-0.08	0.04	0,00	-0.07	0.06	-0,10*	-0.16	-0.05
2	-0.06	-0.13	0,00	-0.03	-0.09	0.03	-0,09*	-0.14	-0.03	-0.02	-0.08	0.04	0,00	-0.07	0.06	-0,11*	-0.16	-0.06
3	-0.06	-0.13	0,00	-0.03	-0.09	0.03	-0,09*	-0.14	-0.04	-0.01	-0.07	0.05	0,00	-0.06	0.06	-0,11*	-0.16	-0.06
6	-0.06	-0.13	0.01	-0.03	-0.09	0.03	-0,10*	-0.15	-0.05	-0.01	-0.07	0.05	0,00	-0.06	0.07	-0,12*	-0.17	-0.06
9	-0.06	-0.13	0.01	-0.03	-0.09	0.03	-0,11*	-0.16	-0.05	-0.01	-0.07	0.05	0.01	-0.06	0.07	-0,12*	-0.18	-0.07
12	-0.06	-0.13	0.01	-0.03	-0.09	0.04	-0,12*	-0.17	-0.06	0,00	-0.07	0.06	0.01	-0.06	0.08	-0,13*	-0.18	-0.08
18	-0.06	-0.14	0.01	-0.02	-0.09	0.04	-0,14*	-0.19	-0.08	0,00	-0.06	0.07	0.01	-0.06	0.08	-0,14*	-0,20	-0.09
24	-0.06	-0.14	0.02	-0.02	-0.09	0.05	-0,15*	-0.21	-0.09	0.01	-0.06	0.08	0.02	-0.05	0.09	-0,16*	-0.22	-0,10
36	-0.06	-0.15	0.03	-0.01	-0.09	0.06	-0,19*	-0.26	-0.12	0.03	-0.05	0,10	0.03	-0.05	0.11	-0,19*	-0.25	-0.12
48	-0.06	-0.16	0.04	-0.01	-0,10	0.08	-0,23*	-0.31	-0.15	0.04	-0.05	0.13	0.04	-0.05	0.14	-0,21*	-0.29	-0.14
60	-0.06	-0.17	0.05	0,00	-0,10	0.09	-0,26*	-0.35	-0.18	0.06	-0.04	0.16	0.06	-0.05	0.16	-0,24*	-0.33	-0.16
72	-0.06	-0.18	0.07	0,00	-0,11	0.11	-0,30*	-0,40	-0,20	0.07	-0.04	0.18	0.07	-0.05	0.19	-0,27*	-0.36	-0.17
84	-0.05	-0,20	0.09	0.01	-0,12	0.13	-0,34*	-0.45	-0.23	0.09	-0.04	0.21	0.08	-0.05	0.21	-0,30*	-0,40	-0.19
96	-0.05	-0.21	0,10	0.01	-0,13	0.15	-0,37*	-0,50	-0.25	0,10	-0.04	0.24	0.09	-0.06	0.24	-0,32*	-0.44	-0.21
BMI	(n= 18,149(30,29%)			(n=25,758(42,98%)			(n= 38,129(63,63%)			(n= 27,197(45,38%)			(n= 17,407(29,05%)			(n= 20,504(34,21 %)
	beta	(95%CI)		beta	(95%CI)		beta	(95%CI)		beta	(95%CI)		beta	(95%CI)		Beta	(95%CI)
over all	0.04	0.02	0.07	'0,00	-0.02	0.02	0.01	-0.01	0.03	0.04	0.02	0.06	-0.01	-0.03	0.01	0.01	-0.01	0.03
By age ( in months)
1	0,05*	0.02	0.07	0,00	-0.02	0.03	0.01	-0.01	0.03	0,04*	0.02	0.06	-0.01	-0.03	0.02	0,01	-0,00	0.03
2	0,05*	0.02	0.07	0.01	-0.02	0.03	0.01	-0.01	0.03	0,04*	0.02	0.06	-0.01	-0.03	0.02	0.01	-0,00	0.03
3	0,05*	0.02	0.07	0.01	-0.01	0.03	0.01	-0.01	0.03	0,04*	0.02	0.06	-0.01	-0.03	0.02	0.01	-0,00	0.03
6	0,05*	0.03	0.07	0.01	-0.01	0.03	0.01	-0,00	0.03	0,05*	0.03	0.07	0,00	-0.02	0.02	0.02	-0,00	0.03
9	0,06*	0.03	0.08	0.01	-0.01	0.03	0.02	-0,00	0.03	0,05*	0.03	0.07	0,00	-0.02	0.02	0,02*	0,00	0.04
12	0,06*	0.04	0.08	0.01	-0.01	0.03	0.02	-0,00	0.03	0,06*	0.04	0.08	0,00	-0.02	0.02	0,02*	0,00	0.04
18	0,07*	0.04	0.09	0,02*	0,00	0.04	0,02*	0,00	0.04	0,07*	0.05	0.09	0.01	-0.01	0.03	0,03*	0.01	0.04
24	0,07*	0.05	0,10	0,02*	0,00	0.04	0,02*	0.01	0.04	0,08*	0.06	0.1	0.01	-0.01	0.03	0,03*	0.01	0.05
36	0,09*	0.06	0.11	0,03*	0.01	0.05	0,03*	0.01	0.05	0,10*	0.08	0.12	0.02	0,00	0.04	0,04*	0.02	0.06
48	0,10*	0.08	0.13	0,04*	0.02	0.06	0,04*	0.02	0.06	0,12*	0,10	0.15	0,03*	0.01	0.06	0,05*	0.03	0.07
60	0,12*	0.09	0.15	0,05*	0.02	0.07	0,04*	0.02	0.07	0,14*	0.12	0.17	0,04*	0.01	0.07	0,06*	0.04	0.08
72	0,13*	0,10	0,10	0,06*	0.03	0.09	0,05*	0.02	0.08	0,16*	0.13	0.19	0,05*	0.02	0.08	0,07*	0.04	0.1
84	0,15*	0.11	0.18	0,07*	0.03	0,10	0,06*	0.03	0.09	0,18*	0.15	0.22	0,06*	0.02	0.1	0,08*	0.05	0.11
96	0,16*	0.12	0,20	0,07*	0.04	0.11	0,06*	0.03	0,10	0,21*	0.17	0.24	0,07*	0.03	0.11	0,09*	0.06	0.12
The beta coefficient’s with * represents significant associations with a p-value <0.05; BMI: body mass index; CI: confidence interval

## Sheet: Supplementary Table S5.
Supplementary Table S5: Interaction effects of parental educational (i.e. maternal and paternal) level and parental (i.e. maternal and paternal) income on children’s weight and BMI among children from age 1 month to 8 years
	Low maternal education						Medium maternal education							Low Paternal education								Medium Paternal education
	*<300,000 NOK			*≥300,000NOK			*<300,000 NOK			*≥300,000 NOK				*<300,000 NOK				*≥300,000 NOK				*<300,000 NOK					*≥300,000 NOK
	beta	(95%CI)		beta	(95%CI)		beta	(95%CI)		beta	(95%CI)			beta	(95%CI)			beta	(95%CI)			beta		(95%CI)			beta		(95%CI)
Weight
By age in months
1	-6.7	-31.7	18.4	-4.1	-20.9	12.8	-4.6	-21.3	12.1	-17,2*	-33.2	-1.3	-3.3		-26.2	19.6	-11,0		-24.5	2.5	-2.1		-27.9		23.7	-15,3*		-29.4		-1.2
2	-2	-18.9	14.9	-4.4	29.5	20.7	-3.7	-20.6	13,0	-15.3	-31.2	0.7	0.1		-22.8	23	-7.1		-20.6	19.6	-1.5		-27.4		0.7	-13.4		-27.4		0.7
3	0.1	-16.9	17.1	-2.1	-27.4	23.1	-3,0	-19.8	13.9	-13.3	-29.4	2.7	3.4		-19.6	26.5	-3.2		-16.8	10.4	-0.9		-26.9		25.1	-11.5		-25.6		2.7
6	6.3	-11.5	24	4.7	-21.7	31	-0.5	-18.1	17.1	-7.4	-24.1	9.4	13.6		-10.4	37.7	8.4		-5.8	22.7	0.9		-26.3		28	-5.7		-20.5		9.1
9	12.5	-6.6	31.5	11.4	-16.9	39.8	2,0	-16.9	20.9	-1.4	-19.4	16.6	23.8		-2.2	49.6	20,1*		4.8	35.4	2.7		-26.5		31.8	0.1		-15.8		16,0
12	18.7	-12.8	49.3	18.2	-2.2	39.5	4.4	-16.3	25.1	4.5	-15.2	24.3	33,9*		5.6	62.2	31,7*		15.1	48.5	4.4		-27.5		36.4	5.8		-11.6		23.2
18	31,8*	-6.1	69.7	31,0*	5.6	56.5	9.4	-15.9	34.7	16.4	-7.6	40.5	54,2*		19.7	88.7	55,1*		34.6	75.5	8,0		-31,0		47,0	17.4		-3.9		38.6
24	43,4*	12.6	74.3	45,4*	-0.6	91.4	14.3	-16.3	45,0	28.3	-0.9	57.5	74,5*		32.7	116.4	78,4*		53.6	103.1	11.6		-35.7		58.9	28,9*		3.1		54.7
36	68,2*	25.3	111.1	72,5*	8.6	136.6	24.2	-18.5	66.8	52,1*	11.5	92.7	115,1*		57	173.3	125,0*		90.5	159.4	18.8		-46.9		84.6	51,9*		16.1		87.8
48	93,0*	37,3*	148.6	99,7*	16.8	182.6	34	-21.3	89.4	75,9*	23.2	128.6	155,7*		80.3	231.2	171,6*		126.9	216.3	26,0		-59.3		111.3	75,0*		28.5		121.5
60	117,8*	49	186.5	126,8*	24.5	229.2	43.9	-24.4	112.2	99,7*	34.6	164.7	196,3*		103.2	289.5	218,2*		163	273.4	33.2		-72.2		138.5	98,0*		40.6		155.5
72	142,6*	60.6	224.5	154,0*	31.9	276.1	53.8	-27.7	135.3	123,5*	45.9	201.1	236,9*		125.8	348.8	264,8*		199	330.6	40.4		-85.3		166	121,1*		52.6		189.6
84	167,3*	72	262.6	181,2*	39.2	323.1	63.7	-31.1	158.4	147,3*	57,0	237.5	277,5*		148.4	406.7	311,4*		234.9	387.9	47.5		-98.6		193.3	144,1*		64.5		223.8
96	192,1*	83.4	300.8	208,3*	46.4	370.3	73.5	-34.5	181.6	171,1*	68.1	274,0	318,1*		170.8	465.4	358,1*		270.8	445.3	54.7		-111.9		221.4	167,2*		76.3		258.1
	beta	(95%CI)		beta	(95%CI)		beta	(95%CI)		beta	(95%CI)			beta	(95%CI)			beta	(95%CI)			beta		(95%CI)			beta		(95%CI)
Body mass index(BMI)
By age in months
1	0,05*	0.02	0.08	0.04	-0,00	0.08	0.01	-0.02	0.04	0,00	-0.03	0.03	0,07*		0.03	0.11	0,03*		0,00	0.05	0.02		-0.03		0.07	-0.01		-0.04		0.01
2	0,05*	0.02	0.08	0.04	-0.01	0.08	0.01	-0.02	0.03	0,00	-0.03	0.03	0,07*		0.04	0.11	0,03*		0.01	0.06	0.02		-0.03		0.07	-0.01		-0.04		0.01
3	0,06*	0.03	0.09	0.04	-0.01	0.08	0.02	-0.01	0.05	0,00	-0.03	0.03	0,07*		0.03	0.11	0,03*		0.01	0.06	0.02		-0.03		0.07	-0.01		-0.04		0.01
6	0,05*	0.03	0.09	0.04	-0,00	0.08	0.02	-0.01	0.05	0,00	-0.03	0.03	0,08*		0.04	0.12	0,04*		0.01	0.06	0.02		-0.03		0.07	-0.01		-0.03		0.02
9	0,06*	0.03	0.09	0.04	-0,00	0.09	0.02	-0.01	0.05	0,00	-0.03	0.03	0,08*		0.04	0.12	0,04*		0.02	0.07	0.02		-0.03		0.07	-0.01		-0.03		0.02
12	0,07*	0.04	0.1	0,04*	0,00	0.09	0.02	-0.01	0.05	0.01	-0.02	0.03	0,08*		0.04	0.12	0,05*		0.03	0.07	0.02		-0.03		0.07	0,00		-0.03		0.02
18	0,08*	0.05	0.1	0,04*	0,00	0.09	0.03	-0,00	0.05	0.01	-0.02	0.04	0,09*		0.05	0.13	0,06*		0.04	0.09	0.02		-0.03		0.07	0,00		-0.03		0.02
24	0,08*	0.05	0.11	0,05*	0.01	0,10	0.03	-0,00	0.05	0.01	-0.02	0.04	0,10*		0.06	0.14	0,07*		0.05	0,10	0.02		-0.02		0.07	0.01		-0.01		0.04
36	0,10*	0.07	0.13	0,06*	0.01	0,10	0,04*	0.01	0.07	0.03	-0,00	0.06	0,11*		0.07	0.16	0,10*		0.07	0.12	0.02		-0.03		0.07	0,02*		0,00		0.05
48	0,12*	0.08	0.15	0,06*	0.01	0.12	0,05*	0.01	0.08	0,04*	0,00	0.07	0,13*		0.08	0.17	0,12*		0.09	0.15	0.02		-0.03		0.08	0,03*		0,00		0.06
60	0,13*	0.09	0.17	0,07*	0.01	0.13	0,05*	0.01	0.09	0,05*	0,00	0.07	0,14*		0.09	0.19	0,14*		0.11	0.17	0.03		-0.03		0.09	0,05*		0.01		0.08
72	0,15*	0.1	0.19	0,08*	0.01	0.14	0,06*	0.02	0,10	0,06*	0.02	0,10	0,16*		0,10	0.22	0,16*		0.13	0.22	0.03		-0.04		0.1	0,06*		0.02		0,10
84	0,16*	0.11	0.21	0,09*	0.01	0.16	0,07*	0.02	0.12	0,07*	0.02	0.12	0,17*		0,10	0.24	0,19*		0.15	0.22	0.03		-0.05		0.11	0,07*		0.03		0.11
96	0,18*	0.12	0.23	0,09*	0.01	0.17	0,08*	0.02	0.13	0,08*	0.03	0.13	0,18*		0.11	0.26	0,21*		0.16	0.25	0.03		-0.05		0.12	0,08*		0.04		0.13
The beta coefficient’s with * represents significant associations with a p-value <0,05
*<300,000 NOK= below mean income
*≥300,000 NOK = greater than/equal to mean income
